# Supplementary material for: When evidence is not enough: A qualitative exploration of healthcare workers’ perspectives on expansion of two-way texting (2wT) for post- circumcision follow-up in South Africa
Source: PLOS Digit Health. 2025 Jun 5;4(6):e0000867. doi: 10.1371/journal.pdig.0000867 (PMC12140269; doi:10.1371/journal.pdig.0000867)
Supplement: S1 File — This matrix provides details on where text fits within framework constructs, including inclusion criteria, exclusion criteria and example text. This serves a similar purpose to a codebook, though since we applied Rapid Qualitative Analysis, we refer to constructs rather than codes. (XLSX) [file pdig.0000867.s001.xlsx]

## Sheet: Sheet1
Framework	Construct	Sub-Construct	Definition and inclusion criteria	Exclusion criteria	Example of text that belongs in the sub-construct
RE-AIM	Implementation	Increase 2wT’s use as a monitoring and evaluation (M&E) tool	Reflections on the format of reporting, i.e. paper and electronic forms. Ability or inability to detect adverse events through 2wT. Increased or decreased communication between clients and staff because of 2wT. Discrepancies between protocol and actual implementation, regarding reporting, forms, and follow-up. Anything related to M&E, even if it is about training.	None.	"Before if a client [didn't have a] cellphone number, you [would] tell that client to come, [but] if the client [doesn't] come [back], you [would] lose that client. 2wT is easy , because you've got all the details of a client, especially when you have got the cellphone number of a client, also for the guardian which is [an] alternative number, so it's easy to trace the clients." [Participant 7]
RE-AIM	Implementation	Reduce electronic and paper parallel reporting systems	Mentions of paper and electronic reporting systems being onerous or duplicative.	Anything positive about the duplication of paper and electronic reporting. That belongs in the "Increase 2wT's use as a monitoring and evaluation tool section.	“I think the amount of writing whether it's [2wT] or follow up on paper, eventually becomes heavy on anyone. But if I was just focused on the 2-way texting, already [the provider] and the clients have typed something.” [Participant 21]
RE-AIM	Implementation	Apply 2wT eligibility criteria consistently for appropriate client enrollment	Anything having to do with enrollment, including entering client information. Issues related to who is a good candidate for 2wT, i.e. many participants mentioned minors not being a good fit for several reasons. Includes best practices for enrollment logistics, including confirming patients have been circumcised, and have a phone or that they have access to someone else's phone that they plan to u…	Anything related to training to improve who is enrolled. That goes in the 2wT training section. Information related to males' preferences. That goes into the "Leveraging patient preferences for expansion" section.	"I ask the, the clinician, please [include] the [client's] number, that number is letting me know the client has [been] cut, so if the client doesn't have a number on a leaflet of his care, that means [it has] not done [to] me. Sometimes I ask to see a hygiene bag, have you [been] cut, did they give you something to drink when you are in pain, he will show me." [Participant 3]
RE-AIM	Implementation	Ensure 2wT clients are well educated in adverse event identification	Anything related to how patients did not understand information they should know after post-circumcision counseling.	Marketing the intervention and patient preferences should go in the "Leveraging patient preferences for expansion" section.	“Then they say 'SMS is for free?' Yes. You just… 'Oh I can chill at home because I’m free and then look at my wound if it’s okay and then I just answer” [Participant 2]
PRISM	Internal fit factors	Enhance 2wT functionalities	Offering more languages, capabilities like voice notes and pictures. Also includes requests to make the system more user-friendly for both clinicians and patients.	Use of technology vs paper-based systems. This goes in the "Reduce electronic and paper parallel reporting systems" section.	"The only thing that I think is a challenge [is] we [are]dealing with different types of clients, different cultures. Some don’t understand the language. I think you also know those guys from Mozambique. They only speak Shangaan or Tsonga. So if Tsonga is not there, for them it’s difficult to communicate because they don’t know English. Maybe if you can try and squeeze Tsonga [in]there, I think i…
PRISM	Internal fit factors	Offer hands-on training and mentoring to health workers to ensure confidence in 2wT use	Good and bad feedback on training, including curriculum and who is trained. Also includes anything about supervision support or refresher trainings. Includes time needed to learn about and adopt 2wT.	Does not include complaints about not enough staff or staffing structures. That goes in the "Appoint dedicated staff for 2wT as part of routine VMMC care" section. Excludes training about M&E - anything related to M&E goes in the "Increase 2wT’s use as a monitoring and evaluation (M&E) tool" section.	“I would like to be more involved and get trainings. As a driver I transport clients, and I [wish I] knew if a client is bleeding, what to do. But [with] 2wT you have limited information. I would like to have proper training now. Even though I’m [in] the field, I must be empowered.” [Participant 2]
PRISM	Internal fit factors	Appoint dedicated staff for 2wT as part of routine VMMC care	Includes anything about staffing, including wanting more staff or more types of staff. Includes capabilities staff should have - in terms of who is eligible for the role.	Does not include quotes related to perception and opinions about 2wT in general, that goes in "Offer hands-on training and mentoring to health workers to ensure confidence in 2wT use". Also does not include anything related to champions - this sub-construct is about logistics.	"I think there needs to be someone who can focus on this project. If we’re too busy, most of the time we can’t focus on the clients on [the 2wT] app as well. We push those clients to the clerk or the data capturer. For instance if the data [capturer] is off sick on that particular day, it affects 2wT because we [are] focusing on the clients and it can take us maybe the whole day, sometimes we kno…
PRISM	Internal fit factors	Identify a 2wT champion to encourage adoption of 2wT	Motivation of staff members through a champion role.	Everything else about staffing, including number or distibution of staff belongs in "Appoint dedicated staff for 2wT as part of routine VMMC care".	“What we could not master is how we should be benefiting actually from 2wT. Especially because of not having the person [who] champions [2wT]. I think at some facilities you were able to see that at least this person is the one that is doing it. But as soon as that person is not there, then there's no one who takes over.” [Participant 18].
PRISM	External context	Leverage client preferences for expansion support	Client perceptions or preferences regarding 2wT. Especially related to how males do not want to come back for follow-up visits.	Not related to client education. This is just for what clients want and how 2wT fits in with their life.	"[2wT] is good because they are not [going to] spend much to come to our facility, so it's [going to] be easy for them to [respond] while they are busy at home. So if you say those clients must come to our facility, some are [going to] tell you I don't have money [for] the transport fee" [Participant 7].
PRISM	External context	Align external guidelines and targets with evidence	Any indication of how often males come back for their follow-ups, whether males come back for their required two visits or do not. Related to guidelines - any mentions of 2wT fitting in with or contradicting guidelines. Perceptions of the National Department of Health.	If the participant mentions that men do not want to come back for follow-up visits, that goes in the "Leverage patient preferences" section. This construct is only about whether the follow-up visits happen.	"So, we would always have problems when we have to report to the funder at a certain period in time, currently, because the documents will not be filled. But the system will be saying 100% or 98%. But the source documents currently, they do not reach there. So, if it's not documented, therefore it generally means it's not done. And to be honest, the follow ups, I think they went down slightly in …
